# Supplementary material for: Repeatability analysis improves the reliability of behavioral data
Source: PLoS One. 2020 Apr 2;15(4):e0230900. doi: 10.1371/journal.pone.0230900 (PMC7117744; doi:10.1371/journal.pone.0230900)
Supplement: S1 Table — (XLSX) [file pone.0230900.s005.xlsx]

## Sheet: S3_Table
S1 Table. Raw data used for the repeatability analysis with the software R.
NA: not available
					Open Field					Incremental Hot Plate
experiment	trial	ID	strain		distance_travelled	average_activity	average_velocity	sum_ambulations		number_rearings	sum_stretched_sniffing
1	1	_100	129S1_SvImJ		851.6	54.43	4.73	261		0	44.2
1	1	_101	129S1_SvImJ		817.2	49.07	4.53	249		0	102.8
1	1	_102	129S1_SvImJ		754.3	51.03	4.2	252		0	78.8
1	1	_103	129S1_SvImJ		725.2	55.07	4.03	250		0	32.8
1	1	_104	129S1_SvImJ		672.4	46.5	3.73	239		17	73.6
1	1	_105	129S1_SvImJ		987.2	59.27	5.5	234		1	52
1	1	_106	129S1_SvImJ		909	62.43	5.03	265		3	56.8
1	1	_107	129S1_SvImJ		691.5	47.9	3.83	211		0	25
1	1	_108	129S1_SvImJ		745.8	50.23	4.13	253		1	43.2
1	1	_109	129S1_SvImJ		752.3	51.67	4.17	270		13	33
1	1	_110	129S1_SvImJ		735	56.53	4.07	267		0	20.2
1	1	_111	129S1_SvImJ		1036.2	55.53	5.77	233		1	51.8
1	1	_112	129S1_SvImJ		735.4	49.03	4.1	238		0	55.4
1	1	_98	129S1_SvImJ		799.9	45.47	4.47	259		5	47.4
1	1	_99	129S1_SvImJ		551.8	43	3.07	237		1	37.8
1	1	_116	Balb_cJ		415	36.17	2.3	253		0	40
1	1	_117	Balb_cJ		553.4	41.6	3.07	235		1	56
1	1	_118	Balb_cJ		523.9	43.97	2.9	295		11	73
1	1	_119	Balb_cJ		593.2	52.8	3.27	318		10	32.4
1	1	_120	Balb_cJ		599.1	52.27	3.33	320		3	66
1	1	_121	Balb_cJ		806.3	53.8	4.5	297		16	27.8
1	1	_122	Balb_cJ		1057.6	56.7	5.9	253		3	31.6
1	1	_123	Balb_cJ		488.1	40.77	2.7	331		19	17.2
1	1	_124	Balb_cJ		975.6	59.97	5.4	281		19	26
1	1	_125	Balb_cJ		799.5	47.73	4.43	290		15	30.2
1	1	_126	Balb_cJ		740.4	52.67	4.1	318		5	72
1	1	_127	Balb_cJ		528.6	42.7	2.93	308		7	59.6
1	1	_128	Balb_cJ		608.4	47.87	3.37	312		0	20
1	1	_129	Balb_cJ		721.3	52.7	4.03	305		1	48.6
1	1	_130	Balb_cJ		761.3	47	4.27	287		20	32.2
2	1	_57	C57BL_6J		802	61.7	4.47	217		24	0
2	1	_58	C57BL_6J		1054.3	74.87	5.83	269		12	14
2	1	_59	C57BL_6J		931.2	64.17	5.17	224		7	3.8
2	1	_60	C57BL_6J		419.6	39.33	2.33	213		5	10.8
2	1	_61	C57BL_6J		1302.2	77.97	7.23	212		14	4.8
2	1	_62	C57BL_6J		706.8	60.07	3.9	258		9	13.6
2	1	_63	C57BL_6J		1223.9	76.93	6.8	203		12	5.8
2	1	_64	C57BL_6J		910.1	63.13	5.07	216		8	6.6
2	1	_65	C57BL_6J		1060.6	72.6	5.87	249		29	4.8
2	1	_66	C57BL_6J		950.3	71.07	5.3	248		22	0
2	1	_67	C57BL_6J		1553.4	82.9	8.63	175		21	5.6
2	1	_68	C57BL_6J		1200.5	73.03	6.7	226		15	14.4
2	1	_69	C57BL_6J		1048.5	74.7	5.83	221		33	4.6
2	1	_70	C57BL_6J		1588.7	83.53	8.83	150		13	11.6
2	1	_71	C57BL_6J		885	79.3	9.5	120		4	17
2	1	_72	C57BL_6J		1388.8	81.6	7.7	173		10	36.4
2	1	_73	C57BL_6J		462	44.07	2.57	224		5	23.8
2	1	_74	C57BL_6J		1519.8	81.8	8.43	190		17	1.8
2	1	_75	C57BL_6J		1272.5	80	7.07	250		16	11
2	1	_76	C57BL_6J		1236.4	77.23	6.87	219		11	9.6
2	1	_77	C57BL_6J		1857.2	81.8	10.33	174		14	20.6
2	1	_78	C57BL_6J		1091.6	75.63	6.07	233		15	18.8
2	1	_79	C57BL_6J		1165	76.9	6.43	230		25	2.6
1	1	_80	C57BL_6J		938.1	61.27	5.2	270		11	16.4
1	1	_81	C57BL_6J		608.1	47.23	3.37	257		3	15.8
1	1	_82	C57BL_6J		780.7	54.83	4.37	246		7	23.6
1	1	_83	C57BL_6J		1150.3	69.5	6.4	232		8	22.2
1	1	_84	C57BL_6J		938.5	58.87	5.2	163		16	4.8
1	1	_85	C57BL_6J		1236.5	76.57	6.87	218		27	7.4
1	1	_86	C57BL_6J		1140.3	68.6	6.33	231		32	7.8
1	1	_87	C57BL_6J		884.3	61.17	4.93	267		13	19.8
1	1	_88	C57BL_6J		1522.4	76.73	8.47	154		20	11.8
1	1	_89	C57BL_6J		1274.8	77.23	7.1	202		3	18.6
1	1	_90	C57BL_6J		1119.2	72.33	6.2	216		13	18.6
1	1	_91	C57BL_6J		1539.3	83.07	8.57	143		13	20.2
1	1	_92	C57BL_6J		990.1	67.63	5.53	225		6	31.2
1	1	_93	C57BL_6J		1010.4	66.5	5.8	221		10	34.4
1	1	_94	C57BL_6J		1197.7	71.4	6.67	230		21	8.4
1	2	_100	129S1_SvImJ		355.3	33.03	1.97	222		0	4.8
1	2	_101	129S1_SvImJ		308	29.27	1.73	193		0	43.6
1	2	_102	129S1_SvImJ		302.6	28.37	1.67	212		0	23.4
1	2	_103	129S1_SvImJ		349.4	33.03	1.93	238		0	27.6
1	2	_104	129S1_SvImJ		263.3	22.83	1.5	160		5	27.6
1	2	_105	129S1_SvImJ		322.9	28.1	1.77	210		0	25.4
1	2	_106	129S1_SvImJ		210.4	23.63	1.17	205		0	5.4
1	2	_107	129S1_SvImJ		226.6	20.73	1.23	179		0	17
1	2	_108	129S1_SvImJ		271.5	25	1.5	212		3	43.8
1	2	_109	129S1_SvImJ		240.5	24.03	1.33	200		0	34
1	2	_110	129S1_SvImJ		392.6	31.73	2.2	215		0	13.6
1	2	_111	129S1_SvImJ		317.3	26.3	1.8	205		0	38.2
1	2	_112	129S1_SvImJ		306.6	29.03	1.7	216		0	44.6
1	2	_98	129S1_SvImJ		85	10.5	0.47	114		0	13.6
1	2	_99	129S1_SvImJ		193.4	21.3	1.07	213		0	24.6
1	2	_116	Balb_cJ		385.3	35.77	2.17	272		0	9.4
1	2	_117	Balb_cJ		206.1	23.17	1.17	203		5	51.4
1	2	_118	Balb_cJ		200.8	22.47	1.1	230		1	42.4
1	2	_119	Balb_cJ		131.6	16.6	0.7	177		0	29.4
1	2	_120	Balb_cJ		358.4	32.33	2	254		2	40.6
1	2	_121	Balb_cJ		289.4	31.6	1.6	255		12	43
1	2	_122	Balb_cJ		700	49.1	3.9	288		8	16.4
1	2	_123	Balb_cJ		236.2	24.87	1.3	257		5	19.4
1	2	_124	Balb_cJ		212.8	23.8	1.17	204		0	21.6
1	2	_125	Balb_cJ		633.6	48.43	3.53	283		13	26
1	2	_126	Balb_cJ		664.4	27.27	3.7	239		2	56.6
1	2	_127	Balb_cJ		255.7	24.77	1.4	209		3	13
1	2	_128	Balb_cJ		477.6	37.57	2.67	235		0	14.8
1	2	_129	Balb_cJ		848.5	57.73	4.7	274		8	21
1	2	_130	Balb_cJ		339	31.27	1.87	250		8	27.2
2	2	_57	C57BL_6J		342.8	34.57	1.9	203		8	2.6
2	2	_58	C57BL_6J		335.1	36.03	1.9	219		14	5.8
2	2	_59	C57BL_6J		783.7	51.37	4.33	287		9	0
2	2	_60	C57BL_6J		280.7	32.67	1.6	244		1	1.8
2	2	_61	C57BL_6J		484.3	47.5	2.7	301		11	17.6
2	2	_62	C57BL_6J		319.4	34.47	1.77	240		10	1.2
2	2	_63	C57BL_6J		676.8	59.47	3.77	292		10	2.2
2	2	_64	C57BL_6J		722.8	54.33	4.03	282		6	0.8
2	2	_65	C57BL_6J		336.5	36.07	1.87	246		11	6
2	2	_66	C57BL_6J		690	53.67	3.83	283		21	0.8
2	2	_67	C57BL_6J		636	52.47	3.53	266		21	3.4
2	2	_68	C57BL_6J		831.2	65.93	4.63	291		18	4
2	2	_69	C57BL_6J		747.6	65.33	4.13	256		30	4.2
2	2	_70	C57BL_6J		766.8	63.53	4.27	294		10	9.4
2	2	_71	C57BL_6J		659.3	57.7	3.67	290		12	9.8
2	2	_72	C57BL_6J		750.8	55.57	4.17	286		13	6
2	2	_73	C57BL_6J		323.4	31.7	1.77	233		17	2
2	2	_74	C57BL_6J		495.5	43.03	2.77	266		13	0
2	2	_75	C57BL_6J		351.8	40.47	1.97	298		19	2.4
2	2	_76	C57BL_6J		519.2	47.67	2.87	242		7	8.6
2	2	_77	C57BL_6J		637.7	54.17	3.53	270		11	17.6
2	2	_78	C57BL_6J		376.2	39.5	2.1	274		9	3
2	2	_79	C57BL_6J		586.6	50.8	3.27	284		7	15.2
1	2	_80	C57BL_6J		344.6	32.93	1.9	236		5	17.3
1	2	_81	C57BL_6J		387.5	35.3	2.17	226		2	9.2
1	2	_82	C57BL_6J		269.4	27.37	1.5	201		11	7
1	2	_83	C57BL_6J		560	43.57	3.1	229		6	8.2
1	2	_84	C57BL_6J		403.6	40.37	2.27	275		12	12.8
1	2	_85	C57BL_6J		657.2	53.33	3.63	264		12	9.2
1	2	_86	C57BL_6J		556.8	45	3.1	226		19	8.8
1	2	_87	C57BL_6J		591.5	49.2	3.3	257		20	3.8
1	2	_88	C57BL_6J		597.5	45.2	3.4	266		17	10.2
1	2	_89	C57BL_6J		782.5	58.23	4.37	303		10	3.6
1	2	_90	C57BL_6J		543.6	45.23	3	237		8	6.2
1	2	_91	C57BL_6J		697.6	57.27	3.87	250		11	1.6
1	2	_92	C57BL_6J		479.7	43.5	2.67	236		4	13.6
1	2	_93	C57BL_6J		533.3	46.2	2.97	258		15	17.2
1	2	_94	C57BL_6J		432.6	38	2.4	246		6	5.6
1	3	_100	129S1_SvImJ		50.7	7.83	0.3	110		0	26.4
1	3	_101	129S1_SvImJ		300.9	24.9	1.67	183		0	36.6
1	3	_102	129S1_SvImJ		252.8	22.33	1.43	148		0	24.4
1	3	_103	129S1_SvImJ		454.8	39.4	2.53	291		0	8.8
1	3	_104	129S1_SvImJ		413	34.17	2.3	199		1	27.2
1	3	_105	129S1_SvImJ		308.5	26.83	1.7	203		1	26.4
1	3	_106	129S1_SvImJ		212.1	22.27	1.17	185		0	13.6
1	3	_107	129S1_SvImJ		323.1	25.8	1.8	163		0	22.8
1	3	_108	129S1_SvImJ		209.6	21.23	1.17	187		0	24.4
1	3	_109	129S1_SvImJ		232.5	20.93	1.3	160		0	7.2
1	3	_110	129S1_SvImJ		303.8	28.2	1.7	198		0	0
1	3	_111	129S1_SvImJ		395.3	32.6	2.2	218		0	30.8
1	3	_112	129S1_SvImJ		388.5	32.67	2.13	209		0	25.4
1	3	_98	129S1_SvImJ		32	4.5	0.17	65		0	10.2
1	3	_99	129S1_SvImJ		68.5	9.43	0.37	108		0	20
1	3	_116	Balb_cJ		288.8	29.33	1.6	262		0	24.8
1	3	_117	Balb_cJ		371.4	33.8	2.1	285		4	15.2
1	3	_118	Balb_cJ		249.2	16	1.4	183		6	26.4
1	3	_119	Balb_cJ		81.5	11.33	0.43	135		4	8.8
1	3	_120	Balb_cJ		503.4	36.8	2.8	241		2	28.6
1	3	_121	Balb_cJ		210.2	23.7	1.17	242		6	18.2
1	3	_122	Balb_cJ		687.2	41.1	3.8	299		0	11.8
1	3	_123	Balb_cJ		148.1	14.33	0.83	197		5	7
1	3	_124	Balb_cJ		101.6	12.2	0.57	155		1	26.2
1	3	_125	Balb_cJ		563.4	38.23	3.13	239		21	3.2
1	3	_126	Balb_cJ		52.2	7.1	0.3	94		0	30.8
1	3	_127	Balb_cJ		202	20.2	1.1	177		1	8.2
1	3	_128	Balb_cJ		465.9	36.93	2.57	229		0	1.6
1	3	_129	Balb_cJ		371.9	33.1	2.1	221		12	0
1	3	_130	Balb_cJ		356.5	33.53	1.97	261		3	11.4
2	3	_57	C57BL_6J		529.7	48.07	2.93	284		2	7.4
2	3	_58	C57BL_6J		302.8	28.9	1.67	196		5	2.2
2	3	_59	C57BL_6J		380.2	37.03	2.1	251		14	0
2	3	_60	C57BL_6J		275.8	33.8	1.53	269		8	0
2	3	_61	C57BL_6J		456.4	42.8	2.53	303		9	8.6
2	3	_62	C57BL_6J		245.5	27.57	1.37	208		11	0
2	3	_63	C57BL_6J		818.9	60.9	4.53	276		14	1.2
2	3	_64	C57BL_6J		474.9	46.17	2.63	286		6	1.8
2	3	_65	C57BL_6J		291.7	31.4	1.6	231		8	0.8
2	3	_66	C57BL_6J		486.4	48.23	2.7	261		12	0
2	3	_67	C57BL_6J		467.8	40.23	2.6	265		7	15.8
2	3	_68	C57BL_6J		791.6	64.07	4.4	276		4	5
2	3	_69	C57BL_6J		613.2	52.3	3.4	261		19	1.2
2	3	_70	C57BL_6J		516.6	45.97	2.87	293		21	0
2	3	_71	C57BL_6J		705.9	51.3	4.3	284		8	11.8
2	3	_72	C57BL_6J		786.7	60.97	4.37	244		9	10
2	3	_73	C57BL_6J		336.6	34.17	1.87	213		5	4.6
2	3	_74	C57BL_6J		905.3	62.1	5	261		6	6.6
2	3	_75	C57BL_6J		561.1	50.17	3.1	302		13	0
2	3	_76	C57BL_6J		380.2	35.27	2.1	236		7	3.4
2	3	_77	C57BL_6J		829.5	60.33	4.6	267		3	13.4
2	3	_78	C57BL_6J		520.3	43.53	2.9	319		7	0
2	3	_79	C57BL_6J		701.6	55.6	3.9	271		13	0
1	3	_80	C57BL_6J		252.3	26.57	1.4	202		4	18.1
1	3	_81	C57BL_6J		331.3	32.13	1.83	220		2	5.2
1	3	_82	C57BL_6J		340.1	29.77	1.9	221		11	3.4
1	3	_83	C57BL_6J		625.2	50	3.5	267		20	2.2
1	3	_84	C57BL_6J		439.6	38.37	2.4	250		9	6.6
1	3	_85	C57BL_6J		364.6	32.03	2.03	204		6	8.2
1	3	_86	C57BL_6J		507.5	41.53	2.8	229		14	0
1	3	_87	C57BL_6J		360.8	32.43	2	234		13	10
1	3	_88	C57BL_6J		423.9	37.93	2.37	229		20	0
1	3	_89	C57BL_6J		358.1	34.17	1.97	237		11	4.4
1	3	_90	C57BL_6J		549.9	43.97	3.07	195		4	11.4
1	3	_91	C57BL_6J		558.3	48.5	3.1	225		15	0
1	3	_92	C57BL_6J		329.5	29.93	1.87	182		5	11
1	3	_93	C57BL_6J		485.8	44.73	2.73	259		8	22.4
1	3	_94	C57BL_6J		404.7	35.03	2.23	233		9	2.2
1	4	_100	129S1_SvImJ		36.6	5.43	0.2	78		0	22.4
1	4	_101	129S1_SvImJ		326.7	25.77	1.83	173		0	33.4
1	4	_102	129S1_SvImJ		286.9	25.23	1.6	188		0	13
1	4	_103	129S1_SvImJ		321	28.13	1.8	190		0	38.2
1	4	_104	129S1_SvImJ		427.8	32.67	2.4	172		2	27
1	4	_105	129S1_SvImJ		430.3	35.13	2.4	234		1	24.8
1	4	_106	129S1_SvImJ		277.6	26.17	1.53	209		0	9
1	4	_107	129S1_SvImJ		301.4	21.93	1.67	132		0	6.8
1	4	_108	129S1_SvImJ		197.7	18.03	1.13	140		1	26.2
1	4	_109	129S1_SvImJ		162.6	17.03	0.9	146		0	3.2
1	4	_110	129S1_SvImJ		417.8	30.77	2.3	206		0	1.8
1	4	_111	129S1_SvImJ		281.6	26.83	1.57	244		2	19.4
1	4	_112	129S1_SvImJ		236	24.77	1.3	215		0	44.4
1	4	_98	129S1_SvImJ		70.3	9.87	0.37	125		0	7.6
1	4	_99	129S1_SvImJ		177.6	18.1	1	165		0	28
1	4	_116	Balb_cJ		239.3	22.87	1.33	194		0	52
1	4	_117	Balb_cJ		433.3	35.6	2.4	254		8	11.6
1	4	_118	Balb_cJ		285.1	28.97	1.57	226		15	0
1	4	_119	Balb_cJ		371.5	33.3	2.03	236		9	1.4
1	4	_120	Balb_cJ		373.8	32.07	2.1	230		2	13.6
1	4	_121	Balb_cJ		219	23.67	1.2	189		6	14.8
1	4	_122	Balb_cJ		741.6	45.43	4.13	247		0	11.2
1	4	_123	Balb_cJ		170.6	20.2	0.97	233		3	2.6
1	4	_124	Balb_cJ		226.8	22.43	1.27	182		5	18.8
1	4	_125	Balb_cJ		462.4	39.53	2.57	283		2	2
1	4	_126	Balb_cJ		163.3	19.17	0.9	166		0	9.8
1	4	_127	Balb_cJ		313.9	29.57	1.73	239		2	5
1	4	_128	Balb_cJ		443	43.07	2.47	297		0	0
1	4	_129	Balb_cJ		316	28	1.8	198		9	0
1	4	_130	Balb_cJ		562.9	50.27	3.1	271		1	9
2	4	_57	C57BL_6J		421.1	41.43	2.33	269		8	6.2
2	4	_58	C57BL_6J		233.1	23.93	1.27	204		4	6.2
2	4	_59	C57BL_6J		624.4	47.6	3.5	281		11	0
2	4	_60	C57BL_6J		142.4	12.2	0.8	104		5	0
2	4	_61	C57BL_6J		288.7	31.47	1.63	298		5	4.4
2	4	_62	C57BL_6J		213.2	22.8	1.2	212		9	1
2	4	_63	C57BL_6J		530.6	49.93	2.97	287		6	0.8
2	4	_64	C57BL_6J		332.2	34.03	1.83	245		5	2.6
2	4	_65	C57BL_6J		163	19.2	0.9	170		5	2
2	4	_66	C57BL_6J		207.2	26.7	1.17	232		9	2.6
2	4	_67	C57BL_6J		261.1	24.07	1.43	185		9	7
2	4	_68	C57BL_6J		545.2	51.4	3.07	294		6	1.4
2	4	_69	C57BL_6J		432.7	40.6	2.4	283		21	2.6
2	4	_70	C57BL_6J		447	38.83	2.5	250		10	2
2	4	_71	C57BL_6J		407.9	41.67	2.27	275		9	2.6
2	4	_72	C57BL_6J		469.8	39.77	2.63	230		5	1.8
2	4	_73	C57BL_6J		322.7	31.9	1.8	216		7	3.8
2	4	_74	C57BL_6J		443.4	39.2	2.43	270		6	6.4
2	4	_75	C57BL_6J		336.8	33.87	1.9	255		8	1
2	4	_76	C57BL_6J		301.7	28.6	1.67	217		13	1.6
2	4	_77	C57BL_6J		651.4	53.73	3.63	259		11	8.8
2	4	_78	C57BL_6J		517.3	50.2	2.87	316		5	11.4
2	4	_79	C57BL_6J		521.9	48.07	2.9	278		7	0
1	4	_80	C57BL_6J		239.5	23.83	1.3	179		4	14.2
1	4	_81	C57BL_6J		177.2	15.57	1	131		1	9
1	4	_82	C57BL_6J		138.1	16.53	0.77	163		1	0
1	4	_83	C57BL_6J		390.3	34.13	2.2	249		15	9.2
1	4	_84	C57BL_6J		392.5	33.23	2.17	234		24	2
1	4	_85	C57BL_6J		477.7	40.77	2.63	256		12	3.8
1	4	_86	C57BL_6J		443.9	38.9	2.5	230		11	2.8
1	4	_87	C57BL_6J		336.1	29.1	1.83	197		3	1.2
1	4	_88	C57BL_6J		623.4	53.27	3.47	258		21	0
1	4	_89	C57BL_6J		289	25.23	1.6	195		9	1.4
1	4	_90	C57BL_6J		534.6	40.23	3	195		7	8.2
1	4	_91	C57BL_6J		459	45.47	2.53	277		18	1.2
1	4	_92	C57BL_6J		390.6	35.97	2.17	247		8	3.4
1	4	_93	C57BL_6J		483.6	42.73	2.7	197		6	9.2
1	4	_94	C57BL_6J		501.6	39.3	2.8	219		10	4.4
1	5	_100	129S1_SvImJ		116.2	15.73	0.63	186		0	7.8
1	5	_101	129S1_SvImJ		335.8	26.8	1.87	172		0	32
1	5	_102	129S1_SvImJ		329.3	27.43	1.83	197		0	26
1	5	_103	129S1_SvImJ		325.3	29.83	1.8	227		0	11.2
1	5	_104	129S1_SvImJ		243.2	22.87	1.37	172		1	28.6
1	5	_105	129S1_SvImJ		359.2	28.5	2	189		0	13.6
1	5	_106	129S1_SvImJ		148.1	14.8	0.8	124		0	5.4
1	5	_107	129S1_SvImJ		160.8	14.67	0.87	100		0	0
1	5	_108	129S1_SvImJ		151	14.2	0.83	130		0	25.4
1	5	_109	129S1_SvImJ		137.2	13.6	0.77	132		0	6
1	5	_110	129S1_SvImJ		365.3	26.73	2.03	178		0	2
1	5	_111	129S1_SvImJ		357	31.57	2	239		0	12.6
1	5	_112	129S1_SvImJ		147.7	16.57	0.83	144		0	35.6
1	5	_98	129S1_SvImJ		29.1	5.1	0.13	74		0	7
1	5	_99	129S1_SvImJ		127	14.6	0.7	145		0	40.8
1	5	_116	Balb_cJ		205.1	22.47	1.13	207		0	17.6
1	5	_117	Balb_cJ		191.1	23.13	1.07	245		1	19.6
1	5	_118	Balb_cJ		206.7	26	1.17	239		4	9
1	5	_119	Balb_cJ		382.7	34.8	2.13	238		14	2.4
1	5	_120	Balb_cJ		378.6	31.3	2.07	219		0	13
1	5	_121	Balb_cJ		142.9	18.57	0.83	184		1	5.2
1	5	_122	Balb_cJ		520.1	36.23	2.9	233		1	11.4
1	5	_123	Balb_cJ		73.9	11.5	0.4	176		8	0
1	5	_124	Balb_cJ		192.6	21.13	1.07	178		8	1.2
1	5	_125	Balb_cJ		302.4	28.37	1.7	237		9	0
1	5	_126	Balb_cJ		316.2	29.23	1.77	259		2	8.4
1	5	_127	Balb_cJ		472.9	32.13	2.63	259		14	0
1	5	_128	Balb_cJ		474.8	40.03	2.63	283		0	3.2
1	5	_129	Balb_cJ		307.9	27.93	1.73	230		1	1.4
1	5	_130	Balb_cJ		523.5	38.83	2.9	319		0	9.2
2	5	_57	C57BL_6J		498	46.37	2.77	282		6	0
2	5	_58	C57BL_6J		295.3	27.57	1.63	209		2	0.8
2	5	_59	C57BL_6J		469.1	41.5	2.6	262		10	0
2	5	_60	C57BL_6J		193.4	23.57	1.1	226		6	0
2	5	_61	C57BL_6J		254.8	28.47	1.4	229		4	8.8
2	5	_62	C57BL_6J		351.6	34.23	1.97	220		13	2.2
2	5	_63	C57BL_6J		471	42.67	2.63	263		5	2.6
2	5	_64	C57BL_6J		215.6	23.23	1.2	183		13	0
2	5	_65	C57BL_6J		430.1	39.4	2.4	251		14	1.2
2	5	_66	C57BL_6J		335.4	36	1.87	247		11	0
2	5	_67	C57BL_6J		265.7	26.97	1.5	182		15	5.2
2	5	_68	C57BL_6J		478.9	44.47	2.63	259		10	0.4
2	5	_69	C57BL_6J		465.8	43.83	2.6	261		25	0
2	5	_70	C57BL_6J		455.1	40.43	2.5	258		8	7.6
2	5	_71	C57BL_6J		372.1	42.03	2.07	278		12	8.8
2	5	_72	C57BL_6J		550	41.57	3.07	250		5	2
2	5	_73	C57BL_6J		228.1	22.5	1.27	180		12	0
2	5	_74	C57BL_6J		1036	68.5	5.77	260		16	0
2	5	_75	C57BL_6J		293.4	33.4	1.67	245		3	0
2	5	_76	C57BL_6J		300.2	30.03	1.67	201		7	1.2
2	5	_77	C57BL_6J		917.5	69.47	5.1	261		25	0
2	5	_78	C57BL_6J		362.5	38.07	2	249		6	3.4
2	5	_79	C57BL_6J		510.3	43.57	2.8	266		9	0
1	5	_80	C57BL_6J		335.8	31.5	1.87	212		5	10.1
1	5	_81	C57BL_6J		381.9	34.4	2.3	190		6	16.6
1	5	_82	C57BL_6J		411.3	38.9	2.27	264		8	5.4
1	5	_83	C57BL_6J		201.1	19.03	1.1	160		6	6
1	5	_84	C57BL_6J		310.7	29	1.73	204		16	1.4
1	5	_85	C57BL_6J		372.1	37.93	2.1	246		9	3.4
1	5	_86	C57BL_6J		332.2	30.27	1.83	210		20	0
1	5	_87	C57BL_6J		505	43.17	2.8	270		6	16.6
1	5	_88	C57BL_6J		445.6	38.97	2.47	228		11	0
1	5	_89	C57BL_6J		384.4	33.7	2.13	216		4	0
1	5	_90	C57BL_6J		498.1	42.2	2.8	255		8	0
1	5	_91	C57BL_6J		386.7	35.57	2.13	214		13	0
1	5	_92	C57BL_6J		223.9	24.93	1.27	218		6	4.6
1	5	_93	C57BL_6J		234.1	22.53	1.27	145		0	8
1	5	_94	C57BL_6J		229.8	23.2	1.27	182		3	3
1	6	_100	129S1_SvImJ		109.1	10.3	0.6	104		0	4
1	6	_101	129S1_SvImJ		492.7	37.03	2.7	208		0	7.2
1	6	_102	129S1_SvImJ		271.8	22.53	1.5	171		0	24
1	6	_103	129S1_SvImJ		493.8	35.93	2.73	207		0	37
1	6	_104	129S1_SvImJ		538.9	42.63	3	231		6	9.6
1	6	_105	129S1_SvImJ		431.4	35.2	2.37	244		0	9.2
1	6	_106	129S1_SvImJ		239.9	23.3	1.33	176		1	10.4
1	6	_107	129S1_SvImJ		279.9	21.03	1.53	148		0	0
1	6	_108	129S1_SvImJ		203.4	16.5	1.17	129		0	20
1	6	_109	129S1_SvImJ		237	21.1	1.3	162		2	5.2
1	6	_110	129S1_SvImJ		259.8	23.27	1.43	185		0	0
1	6	_111	129S1_SvImJ		356.5	32.9	1.97	257		0	17
1	6	_112	129S1_SvImJ		253.2	23.3	1.43	192		0	5
1	6	_98	129S1_SvImJ		45.2	6.97	0.23	94		0	3.8
1	6	_99	129S1_SvImJ		104.2	12.87	0.57	125		0	3.2
1	6	_116	Balb_cJ		199.2	20.5	1.13	181		0	22.8
1	6	_117	Balb_cJ		443.7	36.77	2.47	266		16	5.2
1	6	_118	Balb_cJ		196.9	21.97	1.1	185		4	3.4
1	6	_119	Balb_cJ		596.7	47.67	3.33	266		6	0
1	6	_120	Balb_cJ		804.5	49.03	4.47	244		8	3.4
1	6	_121	Balb_cJ		146.2	16.77	0.83	166		21	1.4
1	6	_122	Balb_cJ		575.2	41.6	3.2	262		0	6
1	6	_123	Balb_cJ		654.5	43.6	3.63	284		21	0
1	6	_124	Balb_cJ		352	28.3	1.93	199		9	0
1	6	_125	Balb_cJ		965.9	55.5	5.37	251		33	0
1	6	_126	Balb_cJ		243.9	24	1.37	174		1	1.4
1	6	_127	Balb_cJ		535.5	42.87	2.97	290		23	0
1	6	_128	Balb_cJ		795.8	55.47	4.4	294		0	3.4
1	6	_129	Balb_cJ		368.3	31.6	2.03	216		9	0
1	6	_130	Balb_cJ		430.3	41.37	2.4	293		4	6.6
2	6	_57	C57BL_6J		579.5	52.4	3.23	282		8	0
2	6	_58	C57BL_6J		238.9	23.03	1.33	173		5	1
2	6	_59	C57BL_6J		428.7	36.97	2.4	225		9	0
2	6	_60	C57BL_6J		86.4	10.5	0.5	117		2	1
2	6	_61	C57BL_6J		279.8	28.1	1.57	200		3	1.4
2	6	_62	C57BL_6J		278.2	26.83	1.5	195		5	0.8
2	6	_63	C57BL_6J		571.5	47.43	3.17	244		8	0.4
2	6	_64	C57BL_6J		731.8	56.43	4.07	300		10	0.4
2	6	_65	C57BL_6J		550.1	48.13	3.03	290		9	0.8
2	6	_66	C57BL_6J		305.9	35.27	1.7	274		11	0
2	6	_67	C57BL_6J		332.1	29.37	1.87	193		9	3
2	6	_68	C57BL_6J		733.8	63.77	4.07	316		10	1.4
2	6	_69	C57BL_6J		950	68	5.3	267		31	0
2	6	_70	C57BL_6J		493.5	41.67	2.77	292		19	0
2	6	_71	C57BL_6J		649.6	49.03	3.6	318		24	0
2	6	_72	C57BL_6J		793.5	56.27	4.43	276		15	0
2	6	_73	C57BL_6J		326.6	30.8	1.83	182		7	0
2	6	_74	C57BL_6J		635.4	55.2	3.53	306		7	0
2	6	_75	C57BL_6J		317.9	35.73	1.77	255		10	0.4
2	6	_76	C57BL_6J		465.1	36.83	2.57	249		7	0
2	6	_77	C57BL_6J		864.4	66.23	4.8	270		11	0
2	6	_78	C57BL_6J		483.9	40.6	2.7	248		6	0.8
2	6	_79	C57BL_6J		829.4	64.33	4.6	262		15	0
1	6	_80	C57BL_6J		186.7	18.23	1.03	142		4	7.8
1	6	_81	C57BL_6J		511.5	43.1	2.83	265		6	11.8
1	6	_82	C57BL_6J		233.6	20.47	1.3	196		3	7.6
1	6	_83	C57BL_6J		382.5	33	2.17	230		9	5.2
1	6	_84	C57BL_6J		300.8	21.9	1.7	169		11	1.6
1	6	_85	C57BL_6J		405.7	38.6	2.27	227		12	4.4
1	6	_86	C57BL_6J		402.9	34.07	2.23	233		24	0.8
1	6	_87	C57BL_6J		276.3	25.57	1.57	180		5	6.2
1	6	_88	C57BL_6J		698.8	51.53	3.87	268		10	0
1	6	_89	C57BL_6J		252.4	23.5	1.6	183		0	3
1	6	_90	C57BL_6J		716.4	56.2	4	260		11	5.6
1	6	_91	C57BL_6J		744	60.1	4.13	298		20	0
1	6	_92	C57BL_6J		521.8	43.63	2.87	260		8	6.6
1	6	_93	C57BL_6J		668.3	57.27	3.7	295		2	6.8
1	6	_94	C57BL_6J		322.9	27.6	1.8	188		7	2
1	7	_100	129S1_SvImJ		82.1	11.97	0.47	155		NA	NA
1	7	_101	129S1_SvImJ		321.2	28.47	1.77	196		NA	NA
1	7	_102	129S1_SvImJ		232.2	22.17	1.27	177		NA	NA
1	7	_103	129S1_SvImJ		355.5	32.47	2	206		NA	NA
1	7	_104	129S1_SvImJ		356.8	29.27	2	158		NA	NA
1	7	_105	129S1_SvImJ		287.2	25.87	1.6	203		NA	NA
1	7	_106	129S1_SvImJ		470	35.4	2.6	200		NA	NA
1	7	_107	129S1_SvImJ		136	14.8	0.77	131		NA	NA
1	7	_108	129S1_SvImJ		220.1	19.73	1.23	138		NA	NA
1	7	_109	129S1_SvImJ		181.7	17.9	1.03	136		NA	NA
1	7	_110	129S1_SvImJ		554.7	44.57	3.07	262		NA	NA
1	7	_111	129S1_SvImJ		455.6	36.2	2.5	233		NA	NA
1	7	_112	129S1_SvImJ		291.8	23.87	1.63	152		NA	NA
1	7	_98	129S1_SvImJ		392.8	30.83	2.2	205		NA	NA
1	7	_99	129S1_SvImJ		110.8	14.67	0.63	159		NA	NA
1	7	_116	Balb_cJ		158.6	18.67	0.9	189		NA	NA
1	7	_117	Balb_cJ		450.3	39.97	2.5	300		NA	NA
1	7	_118	Balb_cJ		158.6	19.8	0.87	198		NA	NA
1	7	_119	Balb_cJ		273.8	28.87	1.5	235		NA	NA
1	7	_120	Balb_cJ		552.8	39.57	3.07	259		NA	NA
1	7	_121	Balb_cJ		59.8	8.87	0.33	109		NA	NA
1	7	_122	Balb_cJ		562.3	39.5	3.13	253		NA	NA
1	7	_123	Balb_cJ		234.1	26.1	1.3	259		NA	NA
1	7	_124	Balb_cJ		492.7	39.5	2.77	277		NA	NA
1	7	_125	Balb_cJ		364.5	33.97	2.03	301		NA	NA
1	7	_126	Balb_cJ		529.9	39.3	2.93	310		NA	NA
1	7	_127	Balb_cJ		693.7	44.03	3.87	323		NA	NA
1	7	_128	Balb_cJ		791.4	48.67	4.4	282		NA	NA
1	7	_129	Balb_cJ		857.7	47.4	4.77	295		NA	NA
1	7	_130	Balb_cJ		986.2	56.47	5.5	300		NA	NA
2	7	_57	C57BL_6J		683.3	52.47	3.8	275		NA	NA
2	7	_58	C57BL_6J		243.7	24.73	1.37	212		NA	NA
2	7	_59	C57BL_6J		509.8	45.07	2.83	258		NA	NA
2	7	_60	C57BL_6J		278.5	31.6	1.57	249		NA	NA
2	7	_61	C57BL_6J		325.5	34.1	1.83	254		NA	NA
2	7	_62	C57BL_6J		230.5	29.63	1.27	242		NA	NA
2	7	_63	C57BL_6J		617	50.5	3.4	238		NA	NA
2	7	_64	C57BL_6J		376.9	36.9	2.1	261		NA	NA
2	7	_65	C57BL_6J		404.7	36.77	2.27	243		NA	NA
2	7	_66	C57BL_6J		351	39.33	1.93	247		NA	NA
2	7	_67	C57BL_6J		330	30.77	1.87	174		NA	NA
2	7	_68	C57BL_6J		442.6	40.67	2.43	251		NA	NA
2	7	_69	C57BL_6J		626.1	56.63	3.47	265		NA	NA
2	7	_70	C57BL_6J		462.2	44.17	2.57	281		NA	NA
2	7	_71	C57BL_6J		441	45.5	2.47	280		NA	NA
2	7	_72	C57BL_6J		663.9	55.4	3.7	259		NA	NA
2	7	_73	C57BL_6J		296.8	30.8	1.67	194		NA	NA
2	7	_74	C57BL_6J		931.9	67.17	5.17	298		NA	NA
2	7	_75	C57BL_6J		334.1	37.93	1.87	247		NA	NA
2	7	_76	C57BL_6J		576.7	51.77	3.17	246		NA	NA
2	7	_77	C57BL_6J		562.6	48.93	3.1	251		NA	NA
2	7	_78	C57BL_6J		327.7	33.67	1.83	229		NA	NA
2	7	_79	C57BL_6J		659.1	50.6	3.67	235		NA	NA
1	7	_80	C57BL_6J		196.3	20.9	1.1	168		NA	NA
1	7	_81	C57BL_6J		236.9	21.67	1.33	161		NA	NA
1	7	_82	C57BL_6J		383.3	32.33	2.13	212		NA	NA
1	7	_83	C57BL_6J		287.5	28.17	1.6	209		NA	NA
1	7	_84	C57BL_6J		486.7	41.2	2.7	246		NA	NA
1	7	_85	C57BL_6J		447.1	34.83	2.73	220		NA	NA
1	7	_86	C57BL_6J		525.5	47.83	2.9	274		NA	NA
1	7	_87	C57BL_6J		366.9	34.73	2.03	237		NA	NA
1	7	_88	C57BL_6J		381.9	37.07	2.13	238		NA	NA
1	7	_89	C57BL_6J		224	22.27	1.23	188		NA	NA
1	7	_90	C57BL_6J		503.3	41.6	2.8	201		NA	NA
1	7	_91	C57BL_6J		544.2	49.23	3.03	277		NA	NA
1	7	_92	C57BL_6J		496	44.23	2.73	273		NA	NA
1	7	_93	C57BL_6J		709.2	57.73	3.93	272		NA	NA
1	7	_94	C57BL_6J		515.3	43.5	2.87	228		NA	NA
